# Supplementary material for: Spermine in semen of male sea lamprey acts as a sex pheromone
Source: PLoS Biol. 2019 Jul 9;17(7):e3000332. doi: 10.1371/journal.pbio.3000332 (PMC6615597; doi:10.1371/journal.pbio.3000332)
Supplement: S1 Data — (XLSX) [file pbio.3000332.s010.xlsx]

## Sheet: Fig 1A
Sample_ID	Spermine concentration (ng/g)
Milt_1	198.081
Milt_2	233.661
Milt_3	132.966
Milt_4	211.22
Milt_5	158.215
Milt_6	98.8695
Ovarian fluid_Eggs_1	0
Ovarian fluid_Eggs_2	0
Ovarian fluid_Eggs_3	0
Ovarian fluid_Eggs_4	0
Ovarian fluid_Eggs_5	0
Ovarian fluid_Eggs_6	0

## Sheet: Fig 1B
Sample_ID	Concentration of spermine (ng/ml)	Spermine quantity (%)
Seminal plasma_1	566.5	72.2024
Seminal plasma_2	666.2	77.5463
Seminal plasma_3	470.4	65.5975
Seminal plasma_4	419.7	46.7789
Seminal plasma_5	523.9	82.8431
Seminal plasma_6	419.9	78.7067
Sperm_1	218.1	27.7976
Sperm_2	192.9	22.4537
Sperm_3	246.7	34.4025
Sperm_4	477.5	53.2211
Sperm_5	108.5	17.1569
Sperm_6	113.6	21.2933
Seminal plasma_1 and Sperm_1	784.6
Seminal plasma_1 and Sperm_2	859.1
Seminal plasma_1 and Sperm_3	717.1
Seminal plasma_1 and Sperm_4	897.2
Seminal plasma_1 and Sperm_5	632.4
Seminal plasma_1 and Sperm_6	533.5

## Sheet: Fig 1C
	Normalized EOG Amplitude
Spermine concentration	Male_1	Male_2	Male_3	Male_4	Male_5	Male_6	Male_7	Male_8	Male_9	Male_10	Male_11	Average	Standard error of the mean
10-15 M	-0.00854876	0.177059	0.0731687	0.226195	0.0897592	0.0910689	-0.000876238	0.0104088	0.0369634	0.0053944	0.0407672	0.0673963	0.0228617
10-14 M	-0.00744155	0.153305	0.080691	0.350717	0.081679	0.16802	0.000642727	0.0206238	0.0512582	0.00531847	0.052144	0.0869962	0.0316978
10-13 M	0.00854896	0.151063	0.0691156	0.310503	0.0999375	0.200586	0.0242407	0.055866	0.0577987	0.0250731	0.0785177	0.0982955	0.0272806
10-12 M	0.0613096	0.24259	0.223601	0.285954	0.121647	0.184072	0.0293809	0.0733049	0.0589365	0.0471071	0.0880844	0.128726	0.0270471
10-11 M	0.0687319	0.118738	0.311977	0.278597	0.146062	0.212329	0.0157126	0.0877519	0.0620647	0.0493105	0.115492	0.133343	0.0289472
10-10 M	0.0781011	0.144474	0.314501	0.322351	0.151908	0.220848	0.0412967	0.0868761	0.0828237	0.0674315	0.119112	0.148157	0.0293933
10-9 M	0.112022	0.229129	0.292977	0.302638	0.239003	0.141433	0.0465539	0.0940998	0.0972611	0.0840329	0.140099	0.16175	0.0267952
10-8 M	0.151799	0.261961	0.250722	0.342728	0.212604	0.213298	0.0656588	0.109204	0.102872	0.130377	0.166516	0.182522	0.0248222
10-7 M	0.180168	0.29213	0.30622	0.362165	0.245269	0.209298	0.103847	0.228721	0.200555	0.159851	0.211161	0.227217	0.0217957
10-6 M	0.198959	0.337477	0.429033	0.443166	0.326889	0.356246	0.164466	0.336709	0.418217	0.256663	0.264943	0.321161	0.0277194
	Normalized EOG Amplitude
Spermine concentration	Female_1	Female_2	Female_3	Female_4	Female_5	Female_6	Female_7	Female_8	Female_9	Female_10	Average	Standard error of the mean
10-15 M	0.00919428	0.00504169	0.0195075	0.0351182	0.0784052	-8.23141e-05	0.00276625	0.0108955	0.00423127	0.0288917	0.0193969	0.00751868
10-14 M	0.00845874	0.027601	0.0595459	0.0646976	0.0956714	-0.00164453	0.0478484	0.0158846	0.00804487	0.0228033	0.0348911	0.00981675
10-13 M	0.0420495	0.0561134	0.0944035	0.0777056	0.111368	0.0311038	0.104022	0.0230749	0.0434103	0.0335408	0.0616791	0.0103046
10-12 M	0.129459	0.0648581	0.128003	0.108809	0.2185	0.121024	0.101548	0.0483877	0.0631561	0.0685209	0.105227	0.0157022
10-11 M	0.116587	0.122719	0.128622	0.145121	0.21481	0.116557	0.0557651	0.0634676	0.0747532	0.0716204	0.111002	0.0151384
10-10 M	0.215786	0.1536	0.153342	0.177076	0.228976	0.199859	0.13302	0.0818536	0.110447	0.0912459	0.154521	0.016177
10-9 M	0.253087	0.169272	0.181388	0.211704	0.252561	0.202706	0.127091	0.110239	0.127084	0.145843	0.178097	0.0162757
10-8 M	0.14283	0.189255	0.196354	0.214555	0.298395	0.288237	0.177928	0.101894	0.208274	0.218259	0.203598	0.0186966
10-7 M	0.193771	0.225964	0.222194	0.252539	0.373661	0.354597	0.216554	0.237925	0.215211	0.275447	0.256786	0.0192681
10-6 M	0.171588	0.312808	0.296899	0.367805	0.438488	0.449117	0.833754	0.483111	0.334415	0.356358	0.404434	0.055417

## Sheet: Fig 2
Trial	Date	Subject	Background	Odor	Odor Side	Temp (°C)	Bc	Be	Ac	Ae	Ae/(Ae+Be)	Ac/(Ac+Bc)	Difference	ABS Diff.	+ Rank	- Rank
1320	2017-07-24	Ovulatory Female	-	Milt (spermine 2.2 x 10-14 M)	Left	17.6	10.9	316.4	10	298.6	0.485528	0.478469	0.00705956	0.00705956	1
322	2017-07-27	Ovulatory Female	-	Milt (spermine 2.2 x 10-14 M)	Left	16.7	10.5	43.4	31.9	255.8	0.854947	0.752358	0.102588	0.102588	2
313	2017-07-24	Ovulatory Female	-	Milt (spermine 2.2 x 10-14 M)	Left	17.8	26.8	30.5	0	4.7	0.133523	0	0.133523	0.133523	3
1330	2017-07-27	Ovulatory Female	-	Milt (spermine 2.2 x 10-14 M)	Right	16.7	189	170	38.4	130.1	0.433522	0.168865	0.264657	0.264657	4
326	2017-07-27	Ovulatory Female	-	Milt (spermine 2.2 x 10-14 M)	Left	16.9	128.4	100.5	9.5	65.1	0.393116	0.0688905	0.324225	0.324225	5
309	2017-07-24	Ovulatory Female	-	Milt (spermine 2.2 x 10-14 M)	Right	17.1	154.1	197	0	216.5	0.523579	0	0.523579	0.523579	6
317	2017-07-25	Ovulatory Female	-	Milt (spermine 2.2 x 10-14 M)	Right	17.5	23.7	23	0	50.7	0.687924	0	0.687924	0.687924	7
1325	2017-07-25	Ovulatory Female	-	Milt (spermine 2.2 x 10-14 M)	Right	17.5	12.5	22.8	0	407.4	0.947001	0	0.947001	0.947001	8
														Summed rank:	36	0
													Avg Diff	0.37382
													Stdev	0.322894
													Std error	0.11416
													Count	8
													Se	0.11416
													Num prefer	8
Trial	Date	Subject	Background	Odor	Odor Side	Temp (°C)	Bc	Be	Ac	Ae	Ae/(Ae+Be)	Ac/(Ac+Bc)	Difference	ABS Diff.	+ Rank	- Rank
146	2018-07-20	Ovulatory Female	-	Spermine 10-12 M	Left		19	51	12	52	0.504854	0.387097	0.117758	0.117758	1
154	2017-07-02	Ovulatory Female	-	Spermine 10-12 M	Right	16.5	39.7	100.7	0	28.3	0.21938	0	0.21938	0.21938	2
1132	2018-07-18	Ovulatory Female	-	Spermine 10-12 M	Right	17.8	40	156	14	177	0.531532	0.259259	0.272272	0.272272	3
155	2017-07-02	Ovulatory Female	-	Spermine 10-12 M	Left	16.5	74.7	18.1	134.4	232.1	0.927658	0.642755	0.284903	0.284903	4
131	2017-07-01	Ovulatory Female	-	Spermine 10-12 M	Left	16.6	140.1	12.4	21.8	19.2	0.607595	0.134651	0.472944	0.472944	5
114	2017-06-30	Ovulatory Female	-	Spermine 10-12 M	Right	16.3	29.8	84.4	0	99.6	0.541304	0	0.541304	0.541304	6
119	2017-06-30	Ovulatory Female	-	Spermine 10-12 M	Right	16.7	91	68.1	8.9	134.1	0.663205	0.0890891	0.574116	0.574116	7
150	2017-07-02	Ovulatory Female	-	Spermine 10-12 M	Left	15.9	22.5	19.1	0	27.9	0.593617	0	0.593617	0.593617	8
102	2017-06-29	Ovulatory Female	-	Spermine 10-12 M	Left	15.5	23.6	190.5	0	314.8	0.622996	0	0.622996	0.622996	9
1151	2018-07-20	Ovulatory Female	-	Spermine 10-12 M	Left		30	81	0	231	0.740385	0	0.740385	0.740385	10
														Summed rank:	55	0
														Avg Diff	0.443967
														Stdev	0.205803
														Std error	0.0650807
														Count	10
														Se	0.0650807
														Num prefer	10
Trial	Date	Subject	Background	Odor	Odor Side	Temp (°C)	Bc	Be	Ac	Ae	Ae/(Ae+Be)	Ac/(Ac+Bc)	Difference	ABS Diff.	+ Rank	- Rank
186	2018-07-25	Ovulatory Female	-	Spermine 2.2 x 10-14 M	Left	17.2	80	180	34	100	0.357143	0.298246	0.0588972	0.0588972	1
1047	2018-07-09	Ovulatory Female	-	Spermine 2.2 x 10-14 M	Left	18.6	127	39	238	48	0.551724	0.652055	-0.100331	0.100331		2
1066	2018-07-10	Ovulatory Female	-	Spermine 2.2 x 10-14 M	Right	18.8	59	14	26	11	0.44	0.305882	0.134118	0.134118	3
70	2018-07-10	Ovulatory Female	-	Spermine 2.2 x 10-14 M	Right	18.8	53	59	41	79	0.572464	0.43617	0.136294	0.136294	4
64	2018-07-09	Ovulatory Female	-	Spermine 2.2 x 10-14 M	Left	18.9	125	58	77	81	0.582734	0.381188	0.201546	0.201546	5
1061	2018-07-10	Ovulatory Female	-	Spermine 2.2 x 10-14 M	Left	18.8	181	99	82	134	0.575107	0.311787	0.26332	0.26332	6
1035	2018-07-08	Ovulatory Female	-	Spermine 2.2 x 10-14 M	Left	18.1	262.3	61.9	135.4	137.1	0.688945	0.340458	0.348487	0.348487	7
93	2018-07-12	Ovulatory Female	-	Spermine 2.2 x 10-14 M	Left	18.5	47	57	27	222	0.795699	0.364865	0.430834	0.430834	8
1029	2018-07-07	Ovulatory Female	-	Spermine 2.2 x 10-14 M	Left	18.1	246	319	327	43	0.118785	0.570681	-0.451896	0.451896		9
1045	2018-07-08	Ovulatory Female	-	Spermine 2.2 x 10-14 M	Right	18.4	121.8	78.1	41.1	380.2	0.829588	0.252302	0.577286	0.577286	10
34	2018-07-07	Ovulatory Female	-	Spermine 2.2 x 10-14 M	Left	18.5	230	263	0	440	0.625889	0	0.625889	0.625889	11
193	2018-07-25	Ovulatory Female	-	Spermine 2.2 x 10-14 M	Right	17.2	259	109	0	262	0.706199	0	0.706199	0.706199	12
182	2018-07-24	Ovulatory Female	-	Spermine 2.2 x 10-14 M	Left	17.5	389	47	0	219	0.823308	0	0.823308	0.823308	13
60	2018-07-09	Ovulatory Female	-	Spermine 2.2 x 10-14 M	Left	18.7	260	47	8	331	0.875661	0.0298507	0.845811	0.845811	14
1074	2018-07-12	Ovulatory Female	-	Spermine 2.2 x 10-14 M	Right	18.3	36	34	0	206	0.858333	0	0.858333	0.858333	15
														Summed rank:	109	11
														Avg Diff	0.363873
														Stdev	0.381628
														Std error	0.0985359
														Count	15
														Se	0.0985359
														Num prefer	13
Trial	Date	Subject	Background	Odor	Odor Side	Temp (°C)	Bc	Be	Ac	Ae	Ae/(Ae+Be)	Ac/(Ac+Bc)	Difference	ABS Diff.	+ Rank	- Rank
39	2018-07-08	Ovulatory Female	-	Spermine 10-14 M	Left	18.1	150	115	146	95	0.452381	0.493243	-0.0408623	0.0408623		1
1042	2018-07-08	Ovulatory Female	-	Spermine 10-14 M	Left	18.4	165.5	86.8	249.5	177.6	0.67171	0.601205	0.0705047	0.0705047	2
1024	2018-07-07	Ovulatory Female	-	Spermine 10-14 M	Right	18	147	210	129	251	0.544469	0.467391	0.0770772	0.0770772	3
1033	2018-07-07	Ovulatory Female	-	Spermine 10-14 M	Right	18.5	58	145	103	161	0.526144	0.639752	-0.113608	0.113608		4
1017	2018-07-06	Ovulatory Female	-	Spermine 10-14 M	Left	19.6	100	37	10	13	0.26	0.0909091	0.169091	0.169091	5
41	2018-07-08	Ovulatory Female	-	Spermine 10-14 M	Right	18	56	11	86	7	0.388889	0.605634	-0.216745	0.216745		6
1036	2018-07-08	Ovulatory Female	-	Spermine 10-14 M	Right	18.2	100.3	144.8	32.6	127	0.467255	0.245297	0.221958	0.221958	7
1013	2018-07-06	Ovulatory Female	-	Spermine 10-14 M	Left	19.3	104	146	6	57	0.280788	0.0545455	0.226243	0.226243	8
1031	2018-07-07	Ovulatory Female	-	Spermine 10-14 M	Right	18.3	216	106	322	25	0.19084	0.598513	-0.407673	0.407673		9
1048	2018-07-09	Ovulatory Female	-	Spermine 10-14 M	Right	18.6	94	58	14	111	0.656805	0.12963	0.527175	0.527175	10
18	2018-07-06	Ovulatory Female	-	Spermine 10-14 M	Right	19.6	18	36	0	43	0.544304	0	0.544304	0.544304	11
1034	2018-07-08	Ovulatory Female	-	Spermine 10-14 M	Left	18.1	11	169	0	279	0.622768	0	0.622768	0.622768	12
1070	2018-07-12	Ovulatory Female	-	Spermine 10-14 M	Left	18.4	29	22	2	63	0.741176	0.0645161	0.67666	0.67666	13
31	2018-07-07	Ovulatory Female	-	Spermine 10-14 M	Left	18.4	166	16	15	55	0.774648	0.0828729	0.691775	0.691775	14
49	2018-07-08	Ovulatory Female	-	Spermine 10-14 M	Right	18.4	220	33	26	157	0.826316	0.105691	0.720625	0.720625	15
														Summed rank:	100	20
														Avg Diff	0.251286
														Stdev	0.362361
														Std error	0.0935612
														Count	15
														Se	0.0935612
														Num prefer	11
Trial	Date	Subject	Background	Odor	Odor Side	Temp (°C)	Bc	Be	Ac	Ae	Ae/(Ae+Be)	Ac/(Ac+Bc)	Difference	ABS Diff.	+ Rank	- Rank
1104	2018-07-29	Pre-Ovulatory Female	-	Milt (spermine 3.8 x 10-14 M)	Left	16.1	83	50	0	2	0.0384615	0	0.0384615	0.0384615	1
142	2018-08-05	Pre-Ovulatory Female	-	Milt (spermine 3.8 x 10-14 M)	Right	18.5	47	17	99	46	0.730159	0.678082	0.0520765	0.0520765	2
103	2018-07-29	Pre-Ovulatory Female	-	Milt (spermine 3.8 x 10-14 M)	Left	16.2	104.6	320.5	62.9	269.5	0.45678	0.375522	0.0812573	0.0812573	3
128	2018-08-02	Pre-Ovulatory Female	-	Milt (spermine 3.8 x 10-14 M)	Right	17.6	54.7	68.4	78.9	152	0.689655	0.590569	0.0990863	0.0990863	4
126	2018-08-02	Pre-Ovulatory Female	-	Milt (spermine 3.8 x 10-14 M)	Left	17.6	67.7	23.7	55.5	9.5	0.286145	0.450487	-0.164342	0.164342		5
1120	2018-08-02	Pre-Ovulatory Female	-	Milt (spermine 3.8 x 10-14 M)	Left	17.6	264	66	303	157	0.704036	0.534392	0.169644	0.169644	6
1096	2018-07-29	Pre-Ovulatory Female	-	Milt (spermine 3.8 x 10-14 M)	Left	16.2	142	184	70	201	0.522078	0.330189	0.191889	0.191889	7
1099	2018-07-29	Pre-Ovulatory Female	-	Milt (spermine 3.8 x 10-14 M)	Left	16.3	150	122	0	50	0.290698	0	0.290698	0.290698	8
159	2018-08-08	Pre-Ovulatory Female	-	Milt (spermine 3.8 x 10-14 M)	Left	17.2	72	104	30	205	0.66343	0.294118	0.369313	0.369313	9
146	2018-08-07	Pre-Ovulatory Female	-	Milt (spermine 3.8 x 10-14 M)	Left	18.1	140	163	58	372	0.695327	0.292929	0.402398	0.402398	10
1095	2018-07-29	Pre-Ovulatory Female	-	Milt (spermine 3.8 x 10-14 M)	Right	16.2	87	86	0	70	0.448718	0	0.448718	0.448718	11
149	2018-08-07	Pre-Ovulatory Female	-	Milt (spermine 3.8 x 10-14 M)	Right	18.2	272	69	45	158	0.696035	0.141956	0.554079	0.554079	12
139	2018-08-05	Pre-Ovulatory Female	-	Milt (spermine 3.8 x 10-14 M)	Left	18.5	101	97	0	290	0.749354	0	0.749354	0.749354	13
156	2018-08-08	Pre-Ovulatory Female	-	Milt (spermine 3.8 x 10-14 M)	Right	17.1	248	99	0	436	0.814953	0	0.814953	0.814953	14
152	2018-08-07	Pre-Ovulatory Female	-	Milt (spermine 3.8 x 10-14 M)	Left	18.2	134	66	0	490	0.881295	0	0.881295	0.881295	15
														Summed rank:	115	5
														Avg Diff	0.331925
														Stdev	0.311005
														Std error	0.0803012
														Count	15
														Se	0.0803012
														Num prefer	14
Trial	Date	Subject	Background	Odor	Odor Side	Temp (°C)	Bc	Be	Ac	Ae	Ae/(Ae+Be)	Ac/(Ac+Bc)	Difference	ABS Diff.	+ Rank	- Rank
40	2018-07-20	Pre-Ovulatory Female	-	Spermine 10-12 M	Right	18.6	14	163.2	17.9	210.1	0.562818	0.561129	0.00168958	0.00168958	1
5	2018-07-12	Pre-Ovulatory Female	-	Spermine 10-12 M	Right	18.4	12.1	109.1	23.8	217.8	0.666259	0.662953	0.00330615	0.00330615	2
28	2018-07-18	Pre-Ovulatory Female	-	Spermine 10-12 M	Right	18.2	50.1	46.3	5	4.2	0.0831683	0.0907441	-0.00757578	0.00757578		3
1001	2018-07-12	Pre-Ovulatory Female	-	Spermine 10-12 M	Left	18.5	34	145	30	161	0.526144	0.46875	0.0573938	0.0573938	4
1023	2018-07-18	Pre-Ovulatory Female	-	Spermine 10-12 M	Left	18.2	449	86	32	0	0	0.0665281	-0.0665281	0.0665281		5
25	2018-07-18	Pre-Ovulatory Female	-	Spermine 10-12 M	Left	18.1	12.6	170.2	0	48.6	0.222121	0	0.222121	0.222121	6
1006	2018-07-12	Pre-Ovulatory Female	-	Spermine 10-12 M	Right	18.3	17	43	26	20	0.31746	0.604651	-0.287191	0.287191		7
35	2018-07-19	Pre-Ovulatory Female	-	Spermine 10-12 M	Left	17.9	52.4	176.1	137.7	87.1	0.330927	0.724356	-0.393429	0.393429		8
1028	2018-07-19	Pre-Ovulatory Female	-	Spermine 10-12 M	Right	17.9	34	135	215	115	0.46	0.863454	-0.403454	0.403454		9
1010	2018-07-16	Pre-Ovulatory Female	-	Spermine 10-12 M	Left	20	19	54	0	46	0.46	0	0.46	0.46	10
17	2018-07-17	Pre-Ovulatory Female	-	Spermine 10-12 M	Left	19	30.6	163.9	95	65	0.283967	0.756369	-0.472403	0.472403		11
1019	2018-07-17	Pre-Ovulatory Female	-	Spermine 10-12 M	Left	18.9	302	70	100	228	0.765101	0.248756	0.516344	0.516344	12
9	2018-07-16	Pre-Ovulatory Female	-	Spermine 10-12 M	Right	20	14.8	23.4	2	232.1	0.908415	0.119048	0.789367	0.789367	13
1026	2018-07-18	Pre-Ovulatory Female	-	Spermine 10-12 M	Left	18.3	122	101	0	456	0.818671	0	0.818671	0.818671	14
1032	2018-07-19	Pre-Ovulatory Female	-	Spermine 10-12 M	Left	18.1	39	37	0	263	0.876667	0	0.876667	0.876667	15
														Summed rank:	77	43
														Avg Diff	0.140999
														Stdev	0.456868
														Std error	0.117963
														Count	15
														Se	0.117963
														Num prefer	9
Trial	Date	Subject	Background	Odor	Odor Side	Temp (°C)	Bc	Be	Ac	Ae	Ae/(Ae+Be)	Ac/(Ac+Bc)	Difference	ABS Diff.	+ Rank	- Rank
1343	2017-07-30	Spermiating Male	-	Milt (spermine 2.2 x 10-14 M)	Left	16.9	243	76	65	51	0.401575	0.211039	0.190536	0.190536	1
307	2017-07-21	Spermiating Male	-	Milt (spermine 2.2 x 10-14 M)	Right	19	12.8	61.9	143.8	97.7	0.612155	0.918263	-0.306108	0.306108		2
304	2017-07-21	Spermiating Male	-	Milt (spermine 2.2 x 10-14 M)	Left	19	118.4	25.9	106.7	97.7	0.790453	0.474012	0.316442	0.316442	3
329	2017-07-27	Spermiating Male	-	Milt (spermine 2.2 x 10-14 M)	Right	17.8	114.9	220.8	20.5	216.5	0.495083	0.151403	0.34368	0.34368	4
1327	2017-07-25	Spermiating Male	-	Milt (spermine 2.2 x 10-14 M)	Left	17.8	30.7	22.3	0	30.5	0.577652	0	0.577652	0.577652	5
1356	2017-08-01	Spermiating Male	-	Milt (spermine 2.2 x 10-14 M)	Left	18.9	70.5	141.7	0	228.4	0.617131	0	0.617131	0.617131	6
1323	2017-07-24	Spermiating Male	-	Milt (spermine 2.2 x 10-14 M)	Right	18.2	43.9	13.2	0	32.8	0.713043	0	0.713043	0.713043	7
302	2017-07-21	Spermiating Male	-	Milt (spermine 2.2 x 10-14 M)	Right	18.8	358.3	144.2	0	405	0.737436	0	0.737436	0.737436	8
														Summed rank:	34	2
													Avg Diff	0.398726
													Stdev	0.347063
													Std error	0.122705
													Count	8
													Se	0.122705
													Num prefer	7
Trial	Date	Subject	Background	Odor	Odor Side	Temp (°C)	Bc	Be	Ac	Ae	Ae/(Ae+Be)	Ac/(Ac+Bc)	Difference	ABS Diff.	+ Rank	- Rank
231	2017-07-09	Spermiating Male	-	Spermine 10-12 M	Right	18.1	15.9	109.2	21.5	95.6	0.466797	0.574866	-0.108069	0.108069		1
1191	2017-07-08	Spermiating Male	-	Spermine 10-12 M	Right	17.9	12	131	44	238	0.644986	0.785714	-0.140728	0.140728		2
1169	2017-07-07	Spermiating Male	-	Spermine 10-12 M	Left	18.3	444	40	65	17	0.298246	0.127701	0.170544	0.170544	3
167	2017-07-03	Spermiating Male	-	Spermine 10-12 M	Right	14.9	22.6	139.4	8.8	163.9	0.540389	0.280255	0.260134	0.260134	4
203	2017-07-07	Spermiating Male	-	Spermine 10-12 M	Right	18.8	37.8	453.9	25.1	49.5	0.0983313	0.399046	-0.300715	0.300715		5
220	2017-07-08	Spermiating Male	-	Spermine 10-12 M	Left	18	48.3	26.1	70.2	8.8	0.252149	0.592405	-0.340256	0.340256		6
1139	2017-07-03	Spermiating Male	-	Spermine 10-12 M	Left	14.8	50	35	0	56	0.615385	0	0.615385	0.615385	7
														Summed rank:	14	14
													Avg Diff	0.0223279
													Stdev	0.343911
													Std error	0.129986
													Count	7
													Se	0.129986
													Num prefer	3
Trial	Date	Subject	Background	Odor	Odor Side	Temp (°C)	Bc	Be	Ac	Ae	Ae/(Ae+Be)	Ac/(Ac+Bc)	Difference	ABS Diff.	+ Rank	- Rank
61	2018-07-24	Pre-Spermiating Male	-	Milt (spermine 3.8 x 10-14 M)	Left	17.9	166.1	80.4	243.2	119.3	0.597396	0.594185	0.0032109	0.0032109	1
113	2018-07-30	Pre-Spermiating Male	-	Milt (spermine 3.8 x 10-14 M)	Right	16.6	36	24	164	112	0.823529	0.82	0.00352941	0.00352941	2
66	2018-07-25	Pre-Spermiating Male	-	Milt (spermine 3.8 x 10-14 M)	Left	17.8	162.1	116	250.9	205.3	0.638967	0.607506	0.0314606	0.0314606	3
78	2018-07-26	Pre-Spermiating Male	-	Milt (spermine 3.8 x 10-14 M)	Left	17.9	49.2	66.5	115.6	112.8	0.629113	0.701456	-0.0723431	0.0723431		4
1107	2018-07-30	Pre-Spermiating Male	-	Milt (spermine 3.8 x 10-14 M)	Left	16.5	65	83	63	120	0.591133	0.492188	0.0989455	0.0989455	5
97	2018-07-27	Pre-Spermiating Male	-	Milt (spermine 3.8 x 10-14 M)	Left	17.1	42.1	60.1	62.9	139.3	0.698596	0.599048	0.0995482	0.0995482	6
1041	2018-07-23	Pre-Spermiating Male	-	Milt (spermine 3.8 x 10-14 M)	Right	17.6	123.1	26.5	136.6	54.8	0.674047	0.525992	0.148055	0.148055	7
1047	2018-07-24	Pre-Spermiating Male	-	Milt (spermine 3.8 x 10-14 M)	Right	18	173	93	88	16	0.146789	0.337165	-0.190376	0.190376		8
1039	2018-07-23	Pre-Spermiating Male	-	Milt (spermine 3.8 x 10-14 M)	Left	17.6	49.3	93.1	62.9	370.1	0.799007	0.560606	0.238401	0.238401	9
1061	2018-07-25	Pre-Spermiating Male	-	Milt (spermine 3.8 x 10-14 M)	Right	17.8	254	15	141	31	0.673913	0.356962	0.316951	0.316951	10
92	2018-07-27	Pre-Spermiating Male	-	Milt (spermine 3.8 x 10-14 M)	Left	17.1	41.1	127.1	28.7	398.5	0.758181	0.411175	0.347006	0.347006	11
89	2018-07-27	Pre-Spermiating Male	-	Milt (spermine 3.8 x 10-14 M)	Left	17.1	19.2	39.8	13.5	143	0.782276	0.412844	0.369432	0.369432	12
1086	2018-07-27	Pre-Spermiating Male	-	Milt (spermine 3.8 x 10-14 M)	Left	17.1	44	74	13	112	0.602151	0.22807	0.37408	0.37408	13
1091	2018-07-27	Pre-Spermiating Male	-	Milt (spermine 3.8 x 10-14 M)	Left	17.1	301	133	39	251	0.653646	0.114706	0.53894	0.53894	14
49	2018-07-23	Pre-Spermiating Male	-	Milt (spermine 3.8 x 10-14 M)	Right	17.6	158	17	45	178	0.912821	0.221675	0.691146	0.691146	15
														Summed rank:	108	12
														Avg Diff	0.199866
														Stdev	0.240115
														Std error	0.0619975
														Count	15
														Se	0.0619975
														Num prefer	13
Trial	Date	Subject	Background	Odor	Odor Side	Temp (°C)	Bc	Be	Ac	Ae	Ae/(Ae+Be)	Ac/(Ac+Bc)	Difference	ABS Diff.	+ Rank	- Rank
67	2018-07-25	Pre-Spermiating Male	-	Spermine 10-12 M	Right	17.6	161.4	137.3	161.8	115.2	0.456238	0.500619	-0.0443812	0.0443812		1
62	2018-07-24	Pre-Spermiating Male	-	Spermine 10-12 M	Right	17.9	101.9	252.2	56.9	301.1	0.544189	0.358312	0.185877	0.185877	2
73	2018-07-25	Pre-Spermiating Male	-	Spermine 10-12 M	Left	17.8	54.9	13	138.4	162	0.925714	0.715986	0.209729	0.209729	3
1085	2018-07-27	Pre-Spermiating Male	-	Spermine 10-12 M	Left	17.1	23	193	49	160	0.453258	0.680556	-0.227298	0.227298		4
1106	2018-07-30	Pre-Spermiating Male	-	Spermine 10-12 M	Right	16.5	121	46	54	80	0.634921	0.308571	0.326349	0.326349	5
91	2018-07-27	Pre-Spermiating Male	-	Spermine 10-12 M	Right	17.1	139.4	15.1	86.7	43.8	0.743633	0.383459	0.360175	0.360175	6
124	2018-08-01	Pre-Spermiating Male	-	Spermine 10-12 M	Left	17.5	59	123	20	292	0.703614	0.253165	0.45045	0.45045	7
1073	2018-07-26	Pre-Spermiating Male	-	Spermine 10-12 M	Left	17.9	48	384	203	198	0.340206	0.808765	-0.468559	0.468559		8
79	2018-07-26	Pre-Spermiating Male	-	Spermine 10-12 M	Right	17.9	50.4	67.6	60.8	3.1	0.0438472	0.546763	-0.502915	0.502915		9
112	2018-07-30	Pre-Spermiating Male	-	Spermine 10-12 M	Left	16.6	39	244	124	78	0.242236	0.760736	-0.5185	0.5185		10
116	2018-07-20	Pre-Spermiating Male	-	Spermine 10-12 M	Left	16.6	398	119	600	0	0	0.601202	-0.601202	0.601202		11
1092	2018-07-27	Pre-Spermiating Male	-	Spermine 10-12 M	Right	17.1	67	38	11	123	0.763975	0.141026	0.62295	0.62295	12
1059	2018-07-24	Pre-Spermiating Male	-	Spermine 10-12 M	Left	18	102	33	243	0	0	0.704348	-0.704348	0.704348		13
99	2018-07-27	Pre-Spermiating Male	-	Spermine 10-12 M	Right	17.1	25.8	34.4	244.8	1.1	0.0309859	0.904656	-0.87367	0.87367		14
1067	2018-07-25	Pre-Spermiating Male	-	Spermine 10-12 M	Left	17.6	35	13	0	172	0.92973	0	0.92973	0.92973	15
														Summed rank:	50	70
														Avg Diff	-0.057041
														Stdev	0.543607
														Std error	0.140359
														Count	15
														Se	0.140359
														Num prefer	7

## Sheet: Fig 3A
	Normalized Luminescence Value
	10 micromolar spermine		100 micromolar spermine
TAAR Plasmid	Experiment 1	Experiment 2	Experiment 1	Experiment 2
Mock	1.11262	1.27015	0.714644	0.550628
14409.TAAR352	0.944621	0.730745	1.35102	1.81263
14718.TAAR345	1.2702	1.63998	0.448814	0.377004
15153.TAAR353	0.580554	0.327073	0.489939	0.440945
15153.TAAR369	1.13881	2.94456	0.548415	0.480634
16230.TAAR353	0.805247	0.625351	1.1964	0.608696
17331.TAAR351	0.807134	0.676277	0.323538	1.1017
17440.TAAR360	1.02402	0.713199	0.860456	2.37031
1853.TAAR349A	0.633037	1.17112	0.770833	0.78125
1853.TAAR349B	1.02695	1.35249	1.04221	1.10577
2594.TAAR349	0.862723	1.18845	0.886201	0.350542
2594.TAAR358	0.680453	2.00734	0.507914	0.678992
3721.TAAR351A	0.725522	0.597111	0.644164	1.32529
3721.TAAR351B	0.783063	0.730272	0.648529	0.35
38630.TAAR335	0.861795	0.881837	0.60058	0.584348
6636.TAAR354	0.73142	0.0405128	0.451693	0.383161
9665.TAAR351	0.553633	0.987313	0.487262	0.440029
9755.TAAR355A	0.819433	0.91336	0.6234	0.401298
9755.TAAR355B	1.25132	0.679052	0.407136	0.519419
12707.TAAR348	17.4969	19.214	54.4409	56.5573
7446.TAAR346a	0.676495	0.887498	1.21991	0.620882
3721.TAAR365	1.01307	1.07809	0.58857	0.846608

## Sheet: Fig 3B
	cAMP Level (fold-increase over baseline) induced by spermine in HEK293T cells expressing TAAR348
	Experiment 1			Experiment 2			Experiment 3			Experiment 4			Experiment 5
Spermine concentration	Triplicate 1A	Triplicate 1B	Triplicate 1C	Triplicate 2A	Triplicate 2B	Triplicate 2C	Triplicate 3A	Triplicate 3B	Triplicate 3C	Triplicate 4A	Triplicate 4B	Triplicate 4C	Triplicate 5A	Triplicate 5B	Triplicate 5C
10-3 M	15.5151	13.6656	13.9835	14.4313	14.8209	12.2374	14.7037	13.2866	10.3682	13.2004	12.9494	14.8001	8.49595	7.97449	7.94535
10-3.5 M	13.9295	12.8082	11.3631	13.2028	11.4769	13.2068	13.3028	10.2382	10.5074	11.5389	11.3933	10.0765	7.55586	7.92569	8.09472
10-4 M	12.0127	10.2972	9.54849	8.77782	10.1515	10.2635	9.86809	9.28262	7.49657	9.62852	9.66382	12.843	6.50517	6.77552	6.12784
10-4.5 M	8.00458	7.59273	7.53585	7.99419	7.19231	6.97425	7.67335	5.38863	6.26088	5.8143	5.99041	5.7609	3.85683	4.06062	5.25819
10-5 M	4.75063	2.87998	3.51807	3.2112	3.55999	2.63548	3.1108	2.38758	2.39876	2.26137	2.5224	3.50236	2.20252	1.93922	1.71563
10-5.5 M	0.939939	0.621378	0.592014	0.438699	1.04132	0.489637	1.16321	0.320273	0.552866	0.367504	0.618319	0.500094	0.535109	0.567074	0.657542
10-6 M	0.046248	0.070559	0.130347	0.07227	0.369681	0.0642647	-0.0919008	0.0973289	-0.227492	-0.0315111	0.11474	0.0523915	0.369618	0.306717	0.280094
10-6.5 M	0.113616	0.085179	0.023382	-0.0753905	-0.185133	-0.111252	0.0431458	-0.0516689	-0.0814403	-0.202982	-0.212447	-0.166241	0.100202	0.340524	0.299001
10-7 M	-0.036594	-0.050286	-0.037118	-0.108069	-0.000206143	-0.0940494	0.00837191	-0.080654	-0.0857232	-0.00601331	-0.0806723	0.0182122	0.195102	0.228828	0.0506193
10-7.5 M	0.11684	0.041605	0.027457	-0.0769077	0.00242902	-0.15062	-0.0557268	-0.205139	-0.168725	-0.0774614	-0.171953	0.0108409	0.131943	0.0830679	0.706774
10-8 M	0.163697	-0.007472	0.048907	0.0290777	0.158985	-0.00548626	-0.102488	-0.140283	-0.12146	-0.0456823	0.025659	0.160222	0.268261	0.0993013	0.112691

## Sheet: Fig 4A
	cAMP Level (fold-increase over baseline) induced by 0.1 mM spermine in HEK293T cells expressing TAAR348
	Experiment 1			Experiment 2			Experiment 3			Experiment 4			Experiment 5
Cyclen Concentration	Triplicate 1A	Triplicate 1B	Triplicate 1C	Triplicate 2A	Triplicate 2B	Triplicate 2C	Triplicate 3A	Triplicate 3B	Triplicate 3C	Triplicate 4A	Triplicate 4B	Triplicate 4C	Triplicate 5A	Triplicate 5B	Triplicate 5C
10-4 M	4.21365	3.80303	3.96584	3.93867	3.26269	4.24598	4.0219	3.32534	4.3168	3.3609	3.62647	2.25232	1.17103	0.75072	1.57864
10-4.5 M	2.35837	3.08631	3.4199	2.07003	2.38874	3.13287	2.53888	2.39156	1.8126	1.77829	2.91981	2.4283	0.898501	1.21815	1.18472
10-5 M	3.12408	4.87533	3.20515	3.37903	2.4617	4.2563	3.61266	2.89391	2.59456	2.62546	2.74829	2.84364	0.771125	0.975217	1.12408
10-5.5 M	3.31462	4.13241	4.71535	3.95296	3.69502	4.20801	5.65439	3.11959	4.06478	3.35431	4.52685	4.41557	1.5126	1.34407	1.8121
10-6 M	3.71298	5.99845	5.03313	5.59509	5.46346	6.27838	7.67066	3.2523	4.27689	4.31461	5.04402	5.48165	2.20275	2.22714	2.38082
10-6.5 M	7.25486	6.58786	5.53234	7.68088	6.48857	7.36784	6.78142	8.5488	7.71099	6.69858	7.80687	6.68729	2.59542	2.618	3.03681
10-7 M	7.15362	9.16502	8.69526	8.07504	7.53167	6.60963	7.98402	8.76647	6.55633	7.92344	6.21337	8.10777	3.43104	3.37013	4.21456
10-7.5 M	7.9726	9.52939	8.79217	8.1002	7.01758	7.79466	11.1242	9.65296	9.65002	6.55771	7.75083	9.88739	4.7455	4.33795	4.7391
10-8 M	7.75853	9.37673	7.47724	9.04501	8.17249	8.36882	9.71984	8.49806	8.16961	7.90775	8.17353	7.94359	4.27323	4.45297	6.34916
10-8.5 M	7.28699	10.1986	6.98227	9.49699	7.83934	9.02634	10.3417	8.64239	7.69534	8.75654	8.38722	8.09861	3.84498	4.126	5.05589
10-9 M	9.17539	9.41902	8.46791	10.2313	7.81435	8.45692	8.6327	8.61007	8.29782	7.25826	8.22246	8.9419	5.10249	4.78677	5.70925

## Sheet: Fig 4B
	cAMP Level (fold-increase over baseline) induced by cyclen in HEK293T cells expressing TAAR348
	Experiment 1
Cyclen Concentration	Triplicate 1A	Triplicate 1B	Triplicate 1C
10-4 M	-0.126771	-0.00802209	-0.0590447
10-4.5 M	-0.185268	-0.153215	0.0147218
10-5 M	-0.248934	-0.195022	-0.093894
10-5.5 M	-0.197938	-0.17866	-0.0948637
10-6 M	-0.129207	-0.118685	-0.086032
10-6.5 M	0.107241	0.0429752	0.257555

## Sheet: Fig 4C
	cAMP Level (fold-increase over baseline) induced by cadaverine in HEK293T cells expressing TAAR346a
	Experiment 1			Experiment 2			Experiment 3			Experiment 4			Experiment 5
Cadaverine Concentration	Triplicate 1A	Triplicate 1B	Triplicate 1C	Triplicate 2A	Triplicate 2B	Triplicate 2C	Triplicate 3A	Triplicate 3B	Triplicate 3C	Triplicate 4A	Triplicate 4B	Triplicate 4C	Triplicate 5A	Triplicate 5B	Triplicate 5C
10-3 M	0.584718	0.656951	0.645148	0.510445	0.412503	0.425554	0.568688	0.636726	0.802637	0.987575	0.772418	1.06718	0.362567	0.448111	0.476442
10-3.5 M	0.168428	0.217028	0.204489	0.397119	0.367585	0.272363	0.347861	0.313266	0.404981	0.596968	0.430943	0.589067	0.283937	0.263668	0.392501
10-4 M	0.107146	0.219625	0.156197	0.175919	0.223107	0.108369	0.228907	0.3462	0.198192	0.406762	0.431822	0.655369	0.234695	0.163954	0.274872
10-4.5 M	0.082451	0.157168	0.13123	0.098103	0.142001	0.089556	0.104438	0.105396	0.19925	0.311915	0.212703	0.404903	0.294278	0.149881	0.233098
10-5 M	-0.13764	0.048596	0.008819	0.112638	0.012803	-0.05236	0.088574	0.031925	0.257002	0.133542	0.113421	0.299635	0.12456	0.0649614	0.0346707
10-5.5 M	-0.04489	-0.05825	0.095365	-0.03902	-0.13833	-0.0077	-0.07731	-0.0102	0.135174	0.0251082	0.169104	0.276606	0.0450925	0.115944	0.0509297
10-6 M	-0.14197	0.009174	-0.16055	0.078394	-0.1477	-0.04277	0.042797	-0.11486	0.060594	0.0113969	0.0481293	0.0471902	0.0513393	0.0653352	0.0504219
10-6.5 M	-0.11426	-0.1104	-0.06173	0.014493	0.037247	0.007671	-0.07876	0.015245	0.092723	-0.106073	0.137906	0.0694614	0.0337083	0.0350176	0.0360036
10-7 M	-0.10149	-0.15906	-0.13632	-0.09853	-0.11208	-0.11106	0.001671	-0.07584	0.012166	-0.152724	0.162693	0.0983437	-0.0763424	0.0604755	0.0726287
10-7.5 M	-0.17487	-0.03836	-0.14319	0.104892	-0.13025	-0.00065	0.017213	-0.0557	-0.08466	-0.27143	0.161504	0.0818957	-0.0256506	-0.0189263	-0.0157682
10-8 M	-0.1289	0.018972	0.103386	-0.10285	-0.16361	-0.09174	-0.04724	-0.10256	0.041692	-0.221467	0.105558	0.0658553	-0.0290372	0.00925471	0.00102685

## Sheet: Fig 4D
	cAMP Level (fold-increase over baseline) induced by 0.1 mM cadaverine in HEK293T cells expressing TAAR346a
	Experiment 1			Experiment 2			Experiment 3			Experiment 4			Experiment 5
Cyclen Concentration	Triplicate 1A	Triplicate 1B	Triplicate 1C	Triplicate 2A	Triplicate 2B	Triplicate 2C	Triplicate 3A	Triplicate 3B	Triplicate 3C	Triplicate 4A	Triplicate 4B	Triplicate 4C	Triplicate 5A	Triplicate 5B	Triplicate 5C
10-4 M	1.95423	1.69542	2.48173	0.287281	0.608699	0.329713	0.359705	0.15106	0.206646	0.402178	0.468425	0.553119	0.893421	0.756389	0.735922
10-4.5 M	1.86289	2.3935	2.24369	0.211921	0.28607	0.326325	0.845698	0.331853	0.433525	0.231849	0.590028	0.416969	0.765347	1.01631	0.700964
10-5 M	1.71116	1.85263	2.09695	0.195085	0.700593	0.835374	0.178435	0.1799	0.514516	0.235921	0.319041	0.633448	0.444304	0.510734	0.44326
10-5.5 M	1.59927	1.67314	1.67874	0.355785	0.386436	0.375992	0.39994	0.668402	0.55478	0.41072	0.380468	0.324315	0.345016	0.392125	0.462672
10-6 M	1.70737	1.68747	2.02344	0.43554	0.321553	0.770488	0.058828	0.214528	0.112756	0.368812	0.436994	0.406299	0.702911	0.541017	0.428698
10-6.5 M	1.7078	1.4861	1.67699	0.248344	0.283849	0.590151	0.334108	0.32212	0.570602	0.277965	0.140568	0.216921	0.518955	0.321894	0.548159
10-7 M	2.22821	1.75282	1.79086	0.279079	0.656518	0.375433	0.249104	0.0784662	0.135688	0.339755	0.380306	0.455006	0.390695	0.6971	0.482356
10-7.5 M	1.95009	1.69104	1.51164	0.362254	0.435523	0.429645	0.225285	0.0427958	0.0886257	0.326977	0.516673	0.551212	0.89851	0.491553	0.628272
10-8 M	1.37739	1.78588	1.33192	0.286779	0.259165	0.14866	-0.0200831	0.186053	0.213806	0.252074	0.411431	0.231881	0.288014	0.27032	0.142995
10-8.5 M	2.02502	2.08004	1.78164	0.214551	0.359882	0.202439	0.010222	0.218949	0.314089	0.495189	0.281932	0.400276	0.641099	0.631922	0.586053
10-9 M	1.63208	2.22187	1.71397	0.185003	0.338748	0.234402	0.163169	0.0885082	0.361169	-0.0003876	0.328667	0.383992	0.548272	0.321257	0.265525
0.1 mM cadaverine only	1.44895	1.64759	1.691	0.235501	0.283376	0.275292	0.367488	-0.0514984	0.0479593	0.255219	0.302286	0.229934	0.419938	0.299261	0.201493

[truncated: 14 more sheets: Fig 5A, Fig 5B, Fig 6A, Fig 6B, Fig 6C, Fig 6D, Fig 6E, S1 Fig A, S1 Fig B, S3 Fig, S4 Fig A, S4 Fig B, S6 Fig A, S6 Fig B]
